# Supplementary material for: Genomic evidence for three distinct species in the Erebia manto complex in Central Europe (Lepidoptera, Nymphalidae)
Source: Conserv Genet. 2023 Jan 10;24(3):293–304. doi: 10.1007/s10592-023-01501-w (PMC10175325; doi:10.1007/s10592-023-01501-w)
Supplement: Supplementary file 1 — Supplementary file1 (XLSX 19 KB) [file 10592_2023_1501_MOESM1_ESM.xlsx]

## Sheet: listing new
Supplementary Table S1: Summary of the individuals included in our study including sample ID, population ID as in Fig. 1 of the main text, location and collection date. Individuals that were excluded due to missing data are highlighted in yellow.
Sample ID	Population ID	Species/Lineage	Location Name	Municipality	Country	Latitude [°N]	Longitude [°E]	Date
1		eriphyle	Lioson d'en Haut	Ormont-Dessous	CH	46.3892	7.12704	10.07.2019
2		eriphyle	Lioson d'en Haut	Ormont-Dessous	CH	46.3892	7.12704	10.07.2019
3		eriphyle	Lioson d'en Haut	Ormont-Dessous	CH	46.3892	7.12704	10.07.2019
4		eriphyle	Lioson d'en Haut	Ormont-Dessous	CH	46.3892	7.12704	10.07.2019
5	7	manto	Sauta Bosson	Fully	CH	46.1633	7.10674	19.7.2019
6	13	bubastis	Mundchi, Üssers Senntum	Naters	CH	46.334	7.94189	23.7.2019
7	13	bubastis	Mundchi, Üssers Senntum	Naters	CH	46.334	7.94189	23.7.2019
8	13	bubastis	Mundchi, Üssers Senntum	Naters	CH	46.334	7.94189	23.7.2019
9	13	bubastis	Mundchi, Üssers Senntum	Naters	CH	46.334	7.94189	23.7.2019
10	8	manto	Lousine	Fully	CH	46.1787	7.13918	23.7.2019
11	8	manto	Lousine	Fully	CH	46.1787	7.13918	23.7.2019
12	8	manto	Lousine	Fully	CH	46.1787	7.13918	23.7.2019
13	8	manto	Lousine	Fully	CH	46.1787	7.13918	23.7.2019
14	5	manto	Col de la Pierre du Moëlle	Ormont-Dessous	CH	46.3937	7.04218	23.7.2019
15	5	manto	Col de la Pierre du Moëlle	Ormont-Dessous	CH	46.3937	7.04218	23.7.2019
16	5	manto	Col de la Pierre du Moëlle	Ormont-Dessous	CH	46.3937	7.04218	23.7.2019
17	5	manto	Col de la Pierre du Moëlle	Ormont-Dessous	CH	46.3937	7.04218	23.7.2019
18	4	manto	Morgins, Portes de Culet	Troistorrents	CH	46.2584	6.87363	23.7.2019
19	4	manto	Morgins, Portes de Culet	Troistorrents	CH	46.2584	6.87363	23.7.2019
20	4	manto	Morgins, Portes de Culet	Troistorrents	CH	46.2584	6.87363	23.7.2019
21	4	manto	Morgins, Portes de Culet	Troistorrents	CH	46.2584	6.87363	23.7.2019
22	12	bubastis	Kummenalp, Kippel	Ferden	CH	46.4059	7.7462	24.07.2019
23	11	bubastis	Madriweid	Leukerbad	CH	46.3903	7.64633	24.07.2019
24	11	bubastis	Madriweid	Leukerbad	CH	46.3903	7.64633	24.07.2019
25	11	bubastis	Madriweid	Leukerbad	CH	46.3903	7.64633	24.07.2019
26	11	bubastis	Madriweid	Leukerbad	CH	46.3903	7.64633	24.07.2019
27	10	manto	Süfternen, Selital	Rüschegg	CH	46.7364	7.39406	25.07.2019
28	10	manto	Süfternen, Selital	Rüschegg	CH	46.7364	7.39406	25.07.2019
29	10	manto	Süfternen, Selital	Rüschegg	CH	46.7364	7.39406	25.07.2019
30	10	manto	Süfternen, Selital	Rüschegg	CH	46.7364	7.39406	25.07.2019
31	18	bubastis	San Bernardino, Ri de Fontanalba	Mesocco	CH	46.4792	9.19865	6.8.2019
32	18	bubastis	San Bernardino, Ri de Fontanalba	Mesocco	CH	46.4792	9.19865	6.8.2019
33	18	bubastis	San Bernardino, Ri de Fontanalba	Mesocco	CH	46.4792	9.19865	6.8.2019
34	18	bubastis	San Bernardino, Ri de Fontanalba	Mesocco	CH	46.4792	9.19865	6.8.2019
35	9	manto	Le Larzey	Conthey	CH	46.288	7.28133	30.7.2019
36	9	manto	Le Larzey	Conthey	CH	46.288	7.28133	30.7.2019
37	9	manto	Le Larzey	Conthey	CH	46.288	7.28133	30.7.2019
38	9	manto	Le Larzey	Conthey	CH	46.288	7.28133	30.7.2019
39	16	manto	Börtli	Andermatt	CH	46.647	8.60473	05.08.2019
40	16	manto	Börtli	Andermatt	CH	46.647	8.60473	05.08.2019
41	16	manto	Börtli	Andermatt	CH	46.647	8.60559	05.08.2019
42	16	manto	Börtli	Andermatt	CH	46.647	8.60559	05.08.2019
43	14	manto	Schreckfeld	Grindelwald	CH	46.6636	8.06527	11.08.2019
44	14	manto	Schreckfeld	Grindelwald	CH	46.6636	8.06527	11.08.2019
45	14	manto	Schreckfeld	Grindelwald	CH	46.6636	8.06527	11.08.2019
46	14	manto	Schreckfeld	Grindelwald	CH	46.6636	8.06527	11.08.2019
47	15	bubastis	Naret, Alpe di Campo la Torba	Lavizzara	CH	46.4883	8.59717	14.08.2019
48	15	bubastis	Naret, Alpe di Campo la Torba	Lavizzara	CH	46.4883	8.59717	14.08.2019
49	15	bubastis	Naret, Alpe di Campo la Torba	Lavizzara	CH	46.4883	8.59717	14.08.2019
50	15	bubastis	Naret, Alpe di Campo la Torba	Lavizzara	CH	46.4883	8.59717	14.08.2019
51	20	manto	Juf	Avers	CH	46.4458	9.58721	18.08.2019
52	20	manto	Juf	Avers	CH	46.4458	9.58735	18.08.2019
53	20	manto	Juf	Avers	CH	46.4458	9.58721	18.08.2019
54	20	manto	Juf	Avers	CH	46.4458	9.58697	18.08.2019
55	21	manto	Weiherböden	Malbun	FL	47.1111	9.6064	09.08.2019
56	21	manto	Weiherböden	Malbun	FL	47.1111	9.6064	09.08.2019
57	21	manto	Weiherböden	Malbun	FL	47.1111	9.6064	09.08.2019
58	21	manto	Weiherböden	Malbun	FL	47.1111	9.6064	09.08.2019
59	22	manto	Laterns, N Hintergarnitzaalpe	Vorarlberg	A	47.2835	9.77928	04.08.2019
60	22	manto	Laterns, N Hintergarnitzaalpe	Vorarlberg	A	47.2835	9.77928	04.08.2019
61	22	manto	Laterns, N Hintergarnitzaalpe	Vorarlberg	A	47.2835	9.77928	04.08.2019
62	22	manto	Laterns, N Hintergarnitzaalpe	Vorarlberg	A	47.2835	9.77928	04.08.2019
63	17	manto	Weissrisi	Glaris Süd	CH	46.9977	9.17372	30.07.2019
64	17	manto	Weissrisi	Glaris Süd	CH	46.9977	9.17372	30.07.2019
65	17	manto	Weissrisi	Glaris Süd	CH	46.9977	9.17372	30.07.2019
66	17	manto	Weissrisi	Glaris Süd	CH	46.9977	9.17372	14.07.2019
67	2	manto	Dent des Portes	Doucy-en-Bauges (Charbonnet)	F	45.7087	6.18957	25.08.2019
68	2	manto	Dent des Portes	Doucy-en-Bauges (Charbonnet)	F	45.7087	6.18957	25.08.2019
69	2	manto	Dent des Portes	Doucy-en-Bauges (Charbonnet)	F	45.7087	6.18957	25.08.2019
70	2	manto	Dent des Portes	Doucy-en-Bauges (Charbonnet)	F	45.7087	6.18957	25.08.2019
71	1	bubastis	Les Chaumes	Le Rivier d'Allemont	F	45.2202	6.0424	30.08.2019
72	1	bubastis	Les Chaumes	Le Rivier d'Allemont	F	45.2202	6.0424	30.08.2019
73	1	bubastis	Les Chaumes	Le Rivier d'Allemont	F	45.2202	6.0424	30.08.2019
74	24	manto	Rims	Scuol	CH	46.7556	10.395	23.08.2019
75	24	manto	Rims	Scuol	CH	46.7556	10.395	23.08.2019
76	24	manto	Rims	Scuol	CH	46.7556	10.395	23.08.2019
77	24	manto	Rims	Scuol	CH	46.7556	10.395	23.08.2019
78	23	manto	Partnun	St. Antönien	CH	46.9894	9.86963	17.08.2019
79	23	manto	Partnun	St. Antönien	CH	46.9894	9.86963	17.08.2019
80	23	manto	Partnun	St. Antönien	CH	46.9894	9.86963	17.08.2019
81	23	manto	Partnun	St. Antönien	CH	46.9894	9.86963	17.08.2019
82	19	manto	Summapunkt	Lohn	CH	46.6646	9.42182	23.08.2019
83	19	manto	Summapunkt	Lohn	CH	46.6646	9.42182	23.08.2019
85	19	manto	Summapunkt	Lohn	CH	46.6646	9.42182	23.08.2019
86	6	vosegiaca	Tanet Gazon-du Faing	Plainfaing (Vosges)	F	48.1095	7.0679	05.08.2019
87	6	vosegiaca	Tanet Gazon-du Faing	Plainfaing (Vosges)	F	48.1095	7.0679	05.08.2019
88	6	vosegiaca	Tanet Gazon-du Faing	Plainfaing (Vosges)	F	48.1095	7.0679	05.08.2019
89	6	vosegiaca	Tanet Gazon-du Faing	Plainfaing (Vosges)	F	48.1095	7.0679	05.08.2019
90	6	vosegiaca	Tanet Gazon-du Faing	Plainfaing (Vosges)	F	48.1095	7.0679	05.08.2019
91	3	manto	Combe de la Balme	Chamonix	F	45.9828	6.8328	27.08.2019
92	3	manto	Combe de la Balme	Chamonix	F	45.9828	6.8328	27.08.2019
93	3	manto	Combe de la Balme	Chamonix	F	45.9828	6.8328	27.08.2019
94	3	manto	Combe de la Balme	Chamonix	F	45.9828	6.8328	27.08.2019
95	15	bubastis	Naret, Alpe di Campo la Torba	Lavizzara	CH	46.4883	8.59717	14.08.2019
96	2	manto	Dent des Portes	Doucy-en-Bauges (Charbonnet)	F	45.7087	6.18957	25.08.2019
